# Supplementary material for: Impact of postoperative depression and immune-inflammatory biomarkers on the prognosis of patients with esophageal cancer receiving minimally invasive esophagectomy: a retrospective cohort study based on a Chinese population
Source: Front Immunol. 2025 Jun 6;16:1610267. doi: 10.3389/fimmu.2025.1610267 (PMC12179172; doi:10.3389/fimmu.2025.1610267)
Supplement: Supplementary file 1 [file Table1.xlsx]

## Sheet: Sheet1
The Patient Health Questionnaire-9 (PHQ-9)
Name ___________________ Date ________	Not at all	Several days	More than half the days	Nearly every day
Over the last 3 months, how often have you been bothered by any of the following problems?
1. Little interest or pleasure in doing things	0	1	2	3
2. Feeling down, depressed, or hopeless	0	1	2	3
3. Trouble falling or staying asleep, or sleeping too much	0	1	2	3
4. Feeling tired or having little energy	0	1	2	3
5. Poor appetite or overeating	0	1	2	3
6. Feeling bad about yourself—or that you are a failure or have let yourself or your family down	0	1	2	3
7. Trouble concentrating on things, such as reading the newspaper or watching television	0	1	2	3
8. Moving or speaking so slowly that other people could have noticed? Or the opposite—being so fidgety or restless that you have been moving around a lot more than usual	0	1	2	3
9. Thoughts that you would be better off dead or of hurting yourself in some way	0	1	2	3
(For office coding: Total Score _____________ = _____________________ + _______________________ + ______________________ + ______________________
